# Supplementary material for: Dietary Fibres and the Management of Obesity and Metabolic Syndrome: The RESOLVE Study
Source: Nutrients. 2020 Sep 23;12(10):2911. doi: 10.3390/nu12102911 (PMC7650763; doi:10.3390/nu12102911)
Supplement: Supplementary file 1 [file nutrients-12-02911-s001.zip]

Archive with 3 entries (2 files):
- supplementary materials/
- supplementary materials/2020-09-22_TableS1_EffectOfNutritionalIntakeOnHealthOutcomes.docx
- supplementary materials/2020-09-22_TableS2_EffectOfFibersOnHealthOutcomesDependingOnTimeGroup.docx
